# Supplementary material for: The Characteristics of Herpes Simplex Virus Type 1 Infection in Rhesus Macaques and the Associated Pathological Features
Source: Viruses. 2017 Jan 30;9(2):26. doi: 10.3390/v9020026 (PMC5332945; doi:10.3390/v9020026)
Supplement: Supplementary file 1 [file viruses-09-00026-s001.zip]

Archive with 3 entries (3 files):
- Table S2.docx
- Table S3.docx
- Table S1 Amino acid sequences of peptides.docx
